# Supplementary material for: Real-time brain-machine interface in non-human primates achieves high-velocity prosthetic finger movements using a shallow feedforward neural network decoder
Source: Nat Commun. 2022 Nov 12;13:6899. doi: 10.1038/s41467-022-34452-w (PMC9653378; doi:10.1038/s41467-022-34452-w)
Supplement: Supplementary file 6 — Source Data [file 41467_2022_34452_MOESM6_ESM.xlsx]

## Sheet: Fig2a
	Monkey N
		Hidden Neurons	100	200	300	400	500	600	700	100	200	300	400	500	600	700	100	200	300	400	500	600	700	100	200	300	400	500	600	700	100	200	300	400	500	600	700	100	200	300	400	500	600	700	100	200	300	400	500
		Number of Layers	2	2	2	2	2	2	2	3	3	3	3	3	3	3	4	4	4	4	4	4	4	5	5	5	5	5	5	5	6	6	6	6	6	6	6	7	7	7	7	7	7	7	8	8	8	8	8
		Correlation	0.652302	0.647463	0.63929	0.645035	0.64085	0.641894	0.634209	0.665672	0.684701	0.682647	0.696852	0.691905	0.687349	0.68662	0.660899	0.68115	0.686226	0.704227	0.70208	0.704795	0.706645	0.675624	0.686702	0.702913	0.702093	0.703386	0.709309	0.711708	0.616729	0.664202	0.684271	0.686801	0.699363	0.704031	0.704039	0.576473	0.642831	0.661803	0.670902	0.683771	0.689182	0.698624	0.566458	0.660954	0.652647	0.680013	0.677599
	Monkey W
		Hidden Neurons	100	200	300	400	500	600	700	100	200	300	400	500	600	700	100	200	300	400	500	600	700	100	200	300	400	500	600	700	100	200	300	400	500	600	700	100	200	300	400	500	600	700	100	200	300	400	500
		Number of Layers	2	2	2	2	2	2	2	3	3	3	3	3	3	3	4	4	4	4	4	4	4	5	5	5	5	5	5	5	6	6	6	6	6	6	6	7	7	7	7	7	7	7	8	8	8	8	8
		Correlation	0.519165	0.524454	0.518294	0.517973	0.522465	0.51982	0.517354	0.54418	0.558532	0.552567	0.55493	0.547932	0.554959	0.561441	0.536137	0.546955	0.544527	0.557907	0.56421	0.557011	0.56524	0.526711	0.533322	0.560833	0.553703	0.567274	0.558001	0.568585	0.513606	0.513749	0.519128	0.545167	0.564281	0.556391	0.566279	0.506838	0.517938	0.540002	0.53146	0.53523	0.550002	0.551853	0.506277	0.516111	0.530951	0.526207	0.550035
	200 Trials
		Hidden Neurons	100	200	300	400	500	600	700	100	200	300	400	500	600	700	100	200	300	400	500	600	700	100	200	300	400	500	600	700	100	200	300	400	500	600	700	100	200	300	400	500	600	700	100	200	300	400	500
		Number of Layers	2	2	2	2	2	2	2	3	3	3	3	3	3	3	4	4	4	4	4	4	4	5	5	5	5	5	5	5	6	6	6	6	6	6	6	7	7	7	7	7	7	7	8	8	8	8	8
		Correlation	0.669336	0.673597	0.6672	0.645797	0.666784	0.668	0.657655	0.694915	0.710694	0.712972	0.700111	0.707003	0.713683	0.708348	0.6825	0.70388	0.706958	0.722327	0.719006	0.716965	0.718599	0.65646	0.675302	0.692314	0.715833	0.712815	0.711019	0.704865	0.675194	0.660463	0.662121	0.65347	0.68923	0.696635	0.701581	0.611282	0.646679	0.688108	0.652483	0.682818	0.677047	0.688949	0.586879	0.645998	0.639613	0.659679	0.659751
	400 Trials
		Hidden Neurons	100	200	300	400	500	600	700	100	200	300	400	500	600	700	100	200	300	400	500	600	700	100	200	300	400	500	600	700	100	200	300	400	500	600	700	100	200	300	400	500	600	700	100	200	300	400	500
		Number of Layers	2	2	2	2	2	2	2	3	3	3	3	3	3	3	4	4	4	4	4	4	4	5	5	5	5	5	5	5	6	6	6	6	6	6	6	7	7	7	7	7	7	7	8	8	8	8	8
		Correlation	0.711226	0.697913	0.68045	0.687157	0.693871	0.688152	0.679842	0.719506	0.736762	0.744468	0.744717	0.736257	0.743499	0.741728	0.721016	0.744991	0.749709	0.740894	0.752985	0.751306	0.752236	0.680247	0.733539	0.753027	0.756983	0.759671	0.755082	0.7532	0.685711	0.707943	0.73387	0.707326	0.753212	0.742265	0.743816	0.683903	0.664983	0.730056	0.701589	0.720392	0.726716	0.740819	0.569107	0.670763	0.694846	0.718511	0.737274
	800 Trials
		Hidden Neurons	100	200	300	400	500	600	700	100	200	300	400	500	600	700	100	200	300	400	500	600	700	100	200	300	400	500	600	700	100	200	300	400	500	600	700	100	200	300	400	500	600	700	100	200	300	400	500
		Number of Layers	2	2	2	2	2	2	2	3	3	3	3	3	3	3	4	4	4	4	4	4	4	5	5	5	5	5	5	5	6	6	6	6	6	6	6	7	7	7	7	7	7	7	8	8	8	8	8
		Correlation	0.736184	0.725721	0.72505	0.726778	0.712795	0.712889	0.725036	0.745897	0.756971	0.764172	0.762996	0.76444	0.756837	0.756981	0.734623	0.75766	0.759993	0.768993	0.764075	0.759844	0.767504	0.697697	0.752621	0.747809	0.767612	0.768902	0.770466	0.767325	0.691853	0.738578	0.744054	0.741598	0.765758	0.774715	0.765122	0.618166	0.663722	0.713526	0.729838	0.76325	0.756186	0.765376	0.624127	0.693801	0.721573	0.747853	0.74362
[truncated: 9 more columns]

## Sheet: Fig2b
	Monkey N
		Output Bins	1	2	3	4	5	6	7	8	9	10	11	12	13	14	15	16	17	18	19	20	21	22	23	24	25	26	27	28	29	30	31	32	33	34	35	36	37	38	39	40	41	42	43	44	45	46	47
		Correlation	0.554831	0.603835	0.626182	0.646351	0.684278	0.67859	0.681333	0.689917	0.680265	0.686884	0.682898	0.69128	0.686735	0.686516	0.685761	0.691571	0.687787	0.686939	0.686659	0.689733	0.688982	0.685245	0.690504	0.686853	0.688389	0.686863	0.686747	0.68958	0.687402	0.687342	0.688384	0.688662	0.684134	0.685239	0.684732	0.692268	0.683745	0.686451	0.688896	0.685441	0.680654	0.684193	0.689444	0.684596	0.685106	0.68763	0.6894
	Monkey W
		Output Bins	1	2	3	4	5	6	7	8	9	10	11	12	13	14	15	16	17	18	19	20	21	22	23	24	25	26	27	28	29	30	31	32	33	34	35	36	37	38	39	40	41	42	43	44	45	46	47
		Correlation	0.397578	0.461045	0.514785	0.512939	0.508715	0.539228	0.54476	0.545751	0.546114	0.547586	0.546529	0.544736	0.54397	0.558854	0.544998	0.554113	0.551774	0.557894	0.558072	0.548651	0.552144	0.547645	0.552582	0.55216	0.548093	0.548018	0.545191	0.547503	0.551884	0.549848	0.551106	0.55118	0.553481	0.547614	0.548257	0.547393	0.553793	0.551051	0.549542	0.548753	0.549821	0.550969	0.549532	0.546314	0.549821	0.54635	0.555712
[truncated: 2 more columns]

## Sheet: Fig2c
	Manipulandum Velocity
		Time (s)	0	0.05	0.1	0.15	0.2	0.25	0.3	0.35	0.4	0.45	0.5	0.55	0.6	0.65	0.7	0.75	0.8	0.85	0.9	0.95	1	1.05	1.1	1.15	1.2	1.25	1.3	1.35	1.4	1.45	1.5	1.55	1.6	1.65	1.7	1.75	1.8	1.85	1.9	1.95	2	2.05	2.1	2.15	2.2	2.25	2.3
		Velocity (1/s)	0.00946203	-0.0369127	-0.0312463	5.41719e-06	-0.00757504	-0.0378752	0.0397568	1.0982	0.655124	-0.157153	-0.0870904	-0.0889882	-0.0871156	-1.07736	-1.79688	-1.71357	-0.825545	-0.0321853	-0.0416528	0.011358	0.282122	0.142004	0.200718	0.0227197	-0.0681735	0.00378842	-0.0189367	-0.0113617	-0.000236551	-0.0111233	-0.011358	-0.0151501	0.0359756	-0.0246139	-0.00189421	1.09442	3.10714	0.096574	0.217748	1.19476	0.263187	-0.380567	-0.217762	-0.162835	-0.0776283	-0.00567721	-0.049226
	Ridge Regression
		Time (s)	0	0.05	0.1	0.15	0.2	0.25	0.3	0.35	0.4	0.45	0.5	0.55	0.6	0.65	0.7	0.75	0.8	0.85	0.9	0.95	1	1.05	1.1	1.15	1.2	1.25	1.3	1.35	1.4	1.45	1.5	1.55	1.6	1.65	1.7	1.75	1.8	1.85	1.9	1.95	2	2.05	2.1	2.15	2.2	2.25	2.3
		Velocity (1/s)	-0.115384	-0.176284	-0.0762566	-0.423149	-0.438713	-0.0384562	-0.335099	0.0771817	-0.328068	-0.72225	-0.836047	-0.233716	0.0518052	-0.825186	-0.65907	-1.39691	-0.22221	0.253429	-0.205764	0.0182182	-0.512312	0.0480224	0.021622	-0.506129	0.0992667	-0.536631	-0.380978	-0.256745	-0.223741	-0.0219691	-0.0266905	0.121771	0.814821	0.0174067	0.476869	0.396631	1.7841	-0.158396	-0.480202	1.41454	1.06004	0.812732	0.392156	0.286503	-0.399086	-0.262829	0.0796546
	Kalman Filter
		Time (s)	0	0.05	0.1	0.15	0.2	0.25	0.3	0.35	0.4	0.45	0.5	0.55	0.6	0.65	0.7	0.75	0.8	0.85	0.9	0.95	1	1.05	1.1	1.15	1.2	1.25	1.3	1.35	1.4	1.45	1.5	1.55	1.6	1.65	1.7	1.75	1.8	1.85	1.9	1.95	2	2.05	2.1	2.15	2.2	2.25	2.3
		Velocity (1/s)	-0.133785	-0.15102	-0.165426	-0.389291	-0.482901	-0.209155	-0.36461	-0.169023	-0.202497	-0.623456	-1.03995	-0.578756	-0.15465	-0.697721	-0.825522	-1.58685	-0.794956	0.0270444	-0.116435	0.0756392	-0.340297	-0.00829185	0.161098	-0.321917	0.0302339	-0.381948	-0.38136	-0.282481	-0.280527	0.0491481	0.0521588	0.0933821	0.797836	0.414196	0.561828	0.437332	1.49732	0.383083	-0.283774	1.01895	1.21203	1.17112	0.646439	0.442806	-0.231109	-0.322981	-0.15619
	2 Layer NN
		Time (s)	0	0.05	0.1	0.15	0.2	0.25	0.3	0.35	0.4	0.45	0.5	0.55	0.6	0.65	0.7	0.75	0.8	0.85	0.9	0.95	1	1.05	1.1	1.15	1.2	1.25	1.3	1.35	1.4	1.45	1.5	1.55	1.6	1.65	1.7	1.75	1.8	1.85	1.9	1.95	2	2.05	2.1	2.15	2.2	2.25	2.3
		Velocity (1/s)	-0.369722	-0.418145	-0.49309	-0.589733	-0.679152	-0.250891	-0.409015	-0.336959	-0.290473	-1.43161	-1.97945	-0.36614	-0.500255	-1.54434	-1.16702	-2.69279	-0.699608	0.0266136	-0.661384	-0.426206	-1.26432	-0.43444	-0.10623	-1.36735	-0.137058	-1.09892	-0.928459	-0.985693	-0.541223	-0.303618	0.143278	-0.236705	0.708457	-0.114262	0.653101	0.94456	2.5206	0.142354	-0.626974	1.86499	1.39614	1.11883	0.350836	0.446265	-0.546944	-0.647083	-0.0771075
	2 Layer NN with Time History
		Time (s)	0	0.05	0.1	0.15	0.2	0.25	0.3	0.35	0.4	0.45	0.5	0.55	0.6	0.65	0.7	0.75	0.8	0.85	0.9	0.95	1	1.05	1.1	1.15	1.2	1.25	1.3	1.35	1.4	1.45	1.5	1.55	1.6	1.65	1.7	1.75	1.8	1.85	1.9	1.95	2	2.05	2.1	2.15	2.2	2.25	2.3
		Velocity (1/s)	-0.0273846	0.24051	0.22949	-0.377194	0.26687	-0.108366	0.0227715	0.262787	0.00486272	-0.667996	-0.791365	-0.218535	-0.519171	-0.902074	-1.02561	-1.79724	-1.4956	0.041601	-0.247745	-0.162437	-0.175678	0.378709	0.437498	-0.059776	-0.232072	-0.0370281	-0.165745	-0.0389055	0.139271	0.113871	0.094633	0.0556612	0.562539	0.145256	0.0864679	1.24686	2.6386	0.534267	-0.0805726	1.27652	0.776234	0.915664	0.506645	0.258259	0.299848	0.229735	-0.11688
	4 Layer NN
		Time (s)	0	0.05	0.1	0.15	0.2	0.25	0.3	0.35	0.4	0.45	0.5	0.55	0.6	0.65	0.7	0.75	0.8	0.85	0.9	0.95	1	1.05	1.1	1.15	1.2	1.25	1.3	1.35	1.4	1.45	1.5	1.55	1.6	1.65	1.7	1.75	1.8	1.85	1.9	1.95	2	2.05	2.1	2.15	2.2	2.25	2.3
		Velocity (1/s)	0.0295358	0.00962632	-0.0109156	0.00779146	-0.159636	0.359083	-0.0720611	-0.0866867	0.00520478	-1.52991	-1.42086	0.27772	-0.223898	-1.32736	-1.735	-2.65201	-0.359878	0.0455081	0.00776508	-0.0563393	-0.0349543	0.0252237	0.0368092	-0.351545	-0.237306	-0.0321038	-0.2906	-0.0471468	0.0322064	-0.0443876	0.000999726	0.105074	0.104169	-0.183055	0.793665	0.853477	3.07575	-0.314676	0.0118738	1.87839	1.23713	0.518881	0.136075	-0.018143	-0.0125232	-0.389026	-0.0177339
	4 Layer NN with Time History
		Time (s)	0	0.05	0.1	0.15	0.2	0.25	0.3	0.35	0.4	0.45	0.5	0.55	0.6	0.65	0.7	0.75	0.8	0.85	0.9	0.95	1	1.05	1.1	1.15	1.2	1.25	1.3	1.35	1.4	1.45	1.5	1.55	1.6	1.65	1.7	1.75	1.8	1.85	1.9	1.95	2	2.05	2.1	2.15	2.2	2.25	2.3
		Velocity (1/s)	-0.0741037	0.112603	-0.198573	-0.0126181	-0.168791	-0.192544	0.0524088	-0.0134208	-0.0880231	-0.299431	-0.899636	-0.222948	-0.344198	-0.842936	-0.824658	-2.2891	-1.56309	-0.140691	-0.226795	0.0825211	-0.113447	0.210127	0.184672	-0.412172	-0.465509	-0.311154	-0.463173	-0.403562	0.177975	-0.0226235	-0.0400883	0.0868712	0.109045	0.146771	0.651195	1.3149	2.30549	0.340085	0.235539	1.35399	0.606052	0.748063	0.607316	0.00404329	0.130592	-0.117169	-0.127234
[truncated: 154 more columns]

## Sheet: Fig2d
Monkey N
			Mean	SEM		Individual Samples
	2L No Reg.		-0.142146	0.0104878		-0.220152	-0.171256	-0.187868	-0.114355	-0.149928	-0.0833992
	2L		-0.0431785	0.00973095		-0.0350161	-0.0199969	-0.0457047	-0.0333569	-0.0888362	-0.0361601
	4L		0.0259352	0.00671979		0.0118563	0.0345787	0.0216942	0.0471109	-0.00179094	0.0259707
	2L w/ Time		0.042386	0.0101231		0.0704426	0.0428619	0.0699642	0.0337881	0.0411045	0.0349948
	4L w/ Time		0.0736679	0.00850236		0.100847	0.0784804	0.112716	0.0517827	0.0730959	0.0630482
	KF		0.591246	0.00816293		0.586818	0.604891	0.586839	0.583994	0.563156	0.621777
Monkey N
			Mean	SEM		Individual Samples
	2L No Reg.		-0.10731	0.00859436		-0.158076	-0.137273	-0.0788658	-0.0904105	-0.0831811	-0.0823497
	2L		-0.0604766	0.00667552		-0.0710583	-0.0708907	-0.0563201	-0.0291679	-0.0703806	-0.0650424
	4L		-0.0184038	0.00881025		-0.044099	-0.035216	-0.0133695	0.0170261	-0.0346565	-0.0270049
	2L w/ Time		0.0198596	0.011871		0.00638646	0.0191113	0.057894	0.0296851	0.0150535	-0.0198365
	4L w/ Time		0.0406199	0.0142929		0.0319183	0.0511611	0.0834287	0.0561588	0.0259283	0.000518888
	KF		0.500514	0.0206468		0.569443	0.535731	0.435121	0.46537	0.524004	0.473417

## Sheet: Fig3a
	Day 1, Mky N (in order on X-axis)
		M:	0.996016	2.52849	1.48283	8.47412	4.72197	1.17456	3.48559	5.23517	1.50364	1.98054	1.60345	2.59444	3.72512	1.99103	9.70251	0.956074	5.39659	4.3444	2.82655	4.06035	6.79606	2.22456	0.844701	1.41107	5.23544	2.82787	3.84678	4.89324	5.26108	2.54083	1.66553	6.95007	3.33525	1.79746	1.35651	2.6077	2.07267	1.81152	0.527162	3.34428	2.75519	3.27989	2.03377	1.44215	2.89549	2.93046	4.28691
		NN:	4.11914	2.78256	2.30195	2.63271	2.84295	0.562714	3.37061	1.8471	2.79397	1.57397	2.96731	0.361988	1.09559	2.59653	2.94222	1.82131	1.49303	0.753462	1.10125	1.10193	1.93679	1.36672	0.587235	2.08695	1.01832	2.52624	1.57338	2.40606	3.7878	1.13208	2.30131	2.53159	2.1395	4.0388	0.56943	1.17092	0.225377	2.02329	3.58962	1.83557	2.52165	1.15857	1.1472	2.14029	3.57425	0.935497	1.76646
		RK:	0.562575	1.07291	2.15281	2.72615	3.18965	0.834387	2.08726	1.35622	1.77741	1.65874	2.5479	0.687451	2.89387	1.57324	1.62626	0.458814	0.735242	1.50307	2.70404	1.36945	3.49553	1.2448	1.37397	1.3175	1.45518	1.34026	2.0408	1.97997	1.46818	1.70605	1.63233	0.881828	2.28193	0.799206	1.02233	1.00285	1.81812	0.777725	0.797036	0.631789	0.223694	2.54835	2.30998	3.18923	2.41205	1.96462	1.21633
		NN:	3.23531	2.153	2.02305	2.59143	2.79935	0.831736	1.52426	1.26896	2.76497	1.56665	3.4727	0.864143	1.72147	2.853	1.84227	4.3432	2.08832	1.14784	1.36885	1.69404	1.55543	1.87034	4.25157	1.51085	2.37687	4.75486	1.9148	0.938008	2.76427	1.95476	1.01976	1.69534	1.09133	4.29117	0.930166	0.538587	2.67665	4.48845	2.93238	2.30028	2.89657	2.92711	1.77711	4.60457	1.50286	1.2359	2.52987
	Day 2, Mky N
		M:	1.51176	0.314432	3.58365	6.58002	6.2053	0.579551	2.53748	3.81956	2.9328	1.62415	3.47625	5.26124	2.60111	1.14967	6.2187	0.662693	3.3567	6.2823	5.88154	4.88629	4.35207	1.02214	0.138374	3.31455	5.98192	2.20686	3.48666	4.93424	1.38601	4.01425	2.73826	3.1205	4.18036	4.89488	4.30467	1.55109	1.07786	2.86809	2.99476	1.40943	2.76462	3.08669	2.55907	1.99095	1.55874	2.55315	0.537832
		RK:	1.46708	2.66959	2.00271	1.19898	1.33867	1.03823	1.59483	1.97053	0.779971	2.59854	0.556385	1.53804	1.93915	1.97675	1.616	3.47528	1.90773	1.36587	0.69306	1.9552	2.78593	1.85758	1.66376	1.78594	2.23883	3.3434	0.533266	1.75955	3.13298	2.12238	1.33363	3.06656	0.79048	1.72316	2.886	1.36204	1.6821	2.85302	3.1787	1.50022	2.01445	3.0271	1.29178	2.57078	1.51898	2.12161	0.719694
		NN:	1.06468	2.29326	1.75053	1.28107	1.16172	2.66991	2.21911	3.53339	1.76307	0.918589	3.99649	1.88417	1.93543	4.33965	1.69446	1.04267	3.7474	3.51432	2.92318	1.89794	1.4296	0.883345	2.39946	1.03659	0.56505	4.15402	2.72287	0.538224	2.39919	0.796862	6.19822	1.24107	0.809021	2.55149	1.52606	4.00897	3.88791	1.33767	2.38647	0.906301	2.82931	1.15909	1.73331	1.53933	0.620436	1.23499	0.548419
		RK:	1.99081	2.89377	2.07585	1.5812	1.58123	2.6587	0.579605	2.38574	1.03396	3.31646	0.320217	2.97692	1.58978	2.9191	1.27996	2.20501	4.1607	0.762315	0.253585	0.735007	3.29092	2.07207	3.20815	2.45341	1.29436	1.56365	1.6546	1.47872	2.10468	1.80886	1.37052	1.45783	2.69186	3.79913	0.447954	1.37382	1.75272	2.23677	2.56281	0.977452	0.733738	1.34712	2.06501	1.58635	1.23776	0.555843	1.12872
	Mky W
		M:	0.584481	0.356648	2.43862	0.494414	0.41002	2.5784	0.456302	1.95104	0.544239	6.07142	4.72618	2.10645	1.29217	3.51659	0.792727	2.14208	3.9195	3.33636	0.0667556	1.7432	0.602925	0.965449	5.63187	0.730474	4.78667	1.6131	2.38509	0.849577	1.89861	1.96174	2.78023	0.240425	0.794147	0.940709	1.51768	0.754144	3.01088	4.69209	2.6564	0.324513	2.0596	2.95918	1.78199	2.54342	1.41736	1.51566	0.712557
		RK:	1.36322	0.599924	0.787705	0.418364	0.612332	0.322767	1.08108	0.980495	0.14039	0.0596347	2.26155	1.12782	1.79475	0.875758	1.24936	0.290121	0.511376	0.750083	0.47824	1.59554	0.423773	1.14063	2.86085	0.74184	0.719025	0.864525	0.763684	1.00492	0.400824	0.194298	0.651504	1.32487	1.07169	0.695498	0.577538	1.75077	1.04138	1.39326	2.00669	0.498742	1.00053	0.959253	0.724363	0.748255	0.779045	1.36764	0.438791
		NN:	0.244415	3.15119	1.25889	0.283173	0.368311	1.14231	1.44076	0.896601	0.316954	1.04207	1.5355	1.90576	1.3498	1.34729	0.489867	0.966902	3.13232	0.419907	0.975724	0.0732636	1.56626	0.362534	0.505655	0.928783	0.85186	1.60509	0.912046	1.5615	0.94148	0.591818	0.70025	3.89022	1.30719	2.67377	1.50523	0.425381	0.841587	3.71469	0.52206	0.702756	1.37327	2.37111	2.77561	1.01257	1.01874	0.552609	2.87456
		RK:	0.967394	0.376685	0.204693	0.519807	0.0329281	0.633937	0.511021	1.85253	0.729754	1.0521	0.572368	1.25971	0.453312	0.862728	0.808366	0.841337	0.786722	0.547284	0.606705	0.742755	0.207639	0.6991	1.04553	0.366876	1.52038	0.826449	0.899525	0.773414	1.24019	1.14075	0.617052	0.91795	0.420222	1.0147	1.0328	0.425129	0.347838	0.483486	0.785126	0.669428	0.809034	0.00631038	0.336336	0.458423	0.771148	2.57158	0.440211
[truncated: 350 more columns]

## Sheet: Fig3b
	Day 1, Mky N (in order on X-axis)
		M:	0.353636	0.309225	1.71634	4.05757	5.99779	4.79495	4.47009	5.05991	0.63069	3.99965	1.81048	2.05317	2.31572	3.87385	0.670482	3.39901	5.08533	4.99782	3.2991	3.11529	1.04115	0.891893	1.99885	1.55312	1.20305	2.17302	3.23338	2.40046	1.92764	1.12196	1.52846	4.85395	2.6552	2.64481	1.83704	4.24746	2.38247	2.48893	0.763904	4.48918	1.79191	2.73651	2.73223	0.851108	2.42868	1.39147	4.29134
		NN:	3.67138	0.284186	2.14866	2.70355	1.75171	1.23047	1.15748	0.436325	1.81045	0.34739	3.21484	0.0872308	0.931752	1.84139	2.48528	0.83899	2.59726	0.420755	0.0161155	2.70411	2.04967	1.38442	0.924896	1.57028	1.66096	1.63613	1.59132	1.2296	3.23372	1.11249	1.54516	1.28117	0.883342	1.04429	1.46858	0.198344	0.267611	2.60705	3.01368	2.29583	1.87937	0.746039	0.866529	1.01412	0.986291	0.380494	2.62397
		RN:	2.93419	3.71131	0.759025	0.908917	1.6378	2.72153	0.239099	4.01454	0.324006	0.729896	2.10237	4.83126	0.818433	0.775992	1.98309	0.424518	3.73446	3.72476	2.29988	1.2394	1.06711	2.09301	2.52687	0.350353	0.988603	6.18583	2.57261	2.4761	2.38388	0.771021	4.94506	0.680778	0.655452	3.04992	1.61174	1.69182	0.558783	3.25363	5.20616	3.2748	2.67607	1.51073	3.02285	3.50455	0.815235	1.89124	1.33808
		NN:	1.35019	1.32953	0.344858	2.46124	0.783384	1.03591	1.37692	1.87713	0.927937	1.84263	0.926438	0.498609	0.489347	1.82176	0.990122	4.20365	0.786294	0.381154	1.66179	0.831764	1.1259	1.27749	1.76858	0.755719	1.54644	1.37072	1.15858	2.24495	0.898993	1.64097	3.48189	1.33837	0.407054	0.647639	0.500498	1.15302	0.941383	0.837475	2.23933	1.3318	0.491512	1.26018	0.488345	1.60335	0.489609	1.00451	1.46119
		RN:	2.078	4.24591	2.9891	2.16907	3.19597	0.767266	1.67714	5.07538	4.01939	3.55788	1.32261	0.570328	1.24652	2.37601	3.10608	0.967237	3.10106	1.76409	3.40572	3.05225	0.444802	1.64116	6.46435	5.23892	1.60495	3.01792	1.93527	3.20451	3.88048	1.65005	0.145665	2.69912	3.9532	2.73462	2.0226	1.03607	0.565543	1.81591	6.76784	1.21111	3.6574	3.62333	2.18864	2.29591	1.19562	0.531449	2.72868
	Day 2, Mky N
		M:	0.614951	3.03378	3.76201	10.9086	0.478815	2.89108	4.19164	1.93936	0.917276	6.03065	2.43559	2.43213	1.67533	4.15612	0.261106	2.39344	6.3725	2.63004	2.32341	4.33676	1.19241	0.648691	3.32002	2.20234	0.928733	0.874821	6.15063	1.94778	3.90516	1.33097	3.80668	9.78445	2.71844	1.8438	4.27252	2.26258	2.00462	2.72836	0.466753	3.4803	4.1399	3.50664	3.08481	1.63307	5.49666	2.16118	2.50835
		NN:	1.05405	0.853138	1.56338	0.452267	0.346624	1.19667	0.889962	0.812677	4.09144	2.19325	0.065907	1.89039	0.974071	1.89727	2.38034	0.687242	2.49965	0.455869	1.64456	1.056	0.394503	0.991532	1.07471	1.4918	0.303732	1.00201	1.55406	0.381973	0.771019	0.799137	0.704491	2.90547	0.879712	1.29014	0.424017	0.225526	0.819579	0.529712	0.725775	0.971437	1.18275	1.8837	5.1304	3.52362	3.15425	1.59454	0.770629
		RN:	0.895625	3.31223	2.09364	2.15466	3.08261	1.82152	3.14289	1.64299	1.34871	1.83508	1.6662	0.68785	4.25624	0.754281	1.57334	2.5759	1.2075	2.99768	1.50136	0.609117	2.01916	2.23422	0.357357	1.73506	3.29467	0.993998	1.38679	0.776184	1.04336	4.8498	0.626045	1.2597	1.17505	0.614811	1.71176	0.643065	0.121768	0.0283619	1.13943	3.4418	3.08634	1.00548	1.22833	3.1829	1.79253	3.56562	1.64633
		NN:	0.229759	0.467231	1.30303	2.62471	0.993865	1.52474	1.33402	2.0327	3.41107	0.25031	1.06155	0.61241	1.62386	0.325285	0.925925	0.340936	0.644518	2.6351	1.73775	1.63809	3.57913	0.51998	0.290721	2.34077	0.879726	0.872431	2.56252	4.56295	0.598263	0.70539	2.06867	1.82865	1.01548	1.19731	1.73563	0.542554	2.85163	2.93033	0.389173	2.7509	0.488928	0.61921	0.987203	0.793007	2.35647	0.595549	3.01872
		RN:	0.324315	1.66664	0.968689	2.33616	3.67721	0.697889	2.17781	3.99716	3.90837	1.18071	1.60183	1.71677	1.73135	0.638367	1.02058	0.282266	1.23665	2.29587	1.99076	2.68968	6.31339	1.06189	0.917138	1.60436	3.36975	1.39915	0.4501	4.31305	1.77566	3.36101	1.40059	1.11513	5.24115	1.24419	3.35602	2.30639	1.79776	2.89337	3.02653	1.99704	1.66268	4.76759	2.32055	0.78772	0.422934	1.70201	0.53608
	Mky W
		M:	1.11089	0.207389	1.86094	1.11874	0.650838	2.18897	0.650268	0.889665	0.245813	0.558641	0.648089	1.4801	1.26372	0.537722	1.42597	2.29151	0.257144	0.838977	1.99524	1.027	0.99837	0.803072	1.2537	1.15742	0.451627	1.08659	0.00247591	1.16338	0.814952	0.535591	0.418787	0.542561	1.90502	0.557865	1.24976	0.9844	0.182156	2.13131	0.199238	0.0384934	0.382895	0.150435	0.933652	3.71048	0.263178	1.16837	2.60811
		NN:	0.336035	0.571471	1.07255	1.87656	0.503541	0.580414	2.13947	0.547113	0.964635	1.40245	0.882983	0.888469	2.6738	2.34255	0.715936	0.780972	2.02818	0.0126462	0.525852	0.896015	0.467376	0.371552	0.579676	0.663348	1.35219	1.92842	0.388473	1.16385	1.65012	0.555834	1.61543	0.576562	0.35951	3.15766	0.175784	1.07199	4.02105	0.627125	0.507343	1.00854	0.331406	0.780793	0.557908	2.24091	0.897002	0.501788	0.85126
		RN:	0.88038	3.18922	1.65782	0.234011	3.44451	0.937804	1.56832	1.30366	1.82484	0.875365	0.267929	1.67938	1.1543	0.935849	0.437641	1.30495	1.67737	0.577624	0.522101	1.26075	1.95813	1.27492	2.3184	0.33533	1.29837	1.66168	1.4065	0.232858	3.36099	0.580941	0.694904	0.369155	0.844443	0.454772	0.754123	1.13767	0.698361	0.578573	0.646062	0.864478	0.0966069	1.14394	0.439167	2.05118	0.725754	2.20032	0.129095
		RN:	1.95972	1.48391	1.52313	0.606714	1.1074	1.26003	0.525442	0.945256	1.08738	0.351786	1.51176	1.21239	0.795158	2.62697	1.05008	1.43546	3.30675	3.85568	2.31472	0.481533	1.70132	2.05912	0.286061	1.51046	0.608735	3.02893	0.772307	0.689514	0.549898	2.20248	1.23579	0.125813	4.921	0.809292	1.9592	0.348454	1.60336	1.06747	1.12974	5.16898	1.51429	0.184654	3.56316	1.59747	0.762878	0.947563	0.67153
[truncated: 297 more columns]

## Sheet: Fig3c
	Day 1, Mky N (in order on X-axis)
		M:	0.108324	4.00791	4.62047	3.85552	1.18476	3.09744	5.56915	3.52299	0.847184	1.43695	3.47739	2.59152	2.58361	2.47211	0.653536	2.79468	4.01798	5.98657	6.70804	4.15122	1.73552	1.30915	5.2216	4.74435	3.06229	7.13114	2.13379	2.27861	1.77296	0.591949	2.21557	5.10192	1.47973	2.91177	2.54536	1.24555	4.15842	2.76475	1.04255	3.46509	4.50955	2.95046	1.74894	1.09793	5.0866	0.593035	2.83917
		RN:	0.348096	2.36033	3.87954	2.93301	0.416427	1.66265	1.28233	4.91564	2.66598	1.96873	0.495811	1.41965	1.02986	1.03527	1.53591	1.13447	1.33508	1.41449	2.07652	0.557313	4.68779	4.67739	0.689226	2.60224	0.7827	3.09747	4.85235	1.10777	1.23202	1.31012	3.28963	0.695118	0.758537	0.449625	1.69466	2.25875	1.26821	4.2592	1.9482	5.12633	2.09819	0.617286	1.62072	2.8251	0.458347	0.325933	1.1702
		RK:	0.846364	2.34715	0.935942	1.73558	0.175623	1.48942	0.170205	0.493177	3.22905	1.24587	3.51313	2.13192	1.33121	0.420056	0.866738	1.2282	1.16218	0.946853	0.674917	2.26987	1.87592	1.31459	2.38966	3.09401	0.538851	0.449231	1.47177	0.340785	0.0313259	2.55376	0.660737	2.12807	1.27233	0.326731	2.27381	0.60727	3.42153	1.44046	1.25396	1.10457	1.10363	1.06539	0.795091	0.45376	3.45108	1.7948	0.903244
		RN:	1.98364	0.308419	2.11764	4.77408	1.71667	0.803986	2.66005	2.04727	5.40235	1.62542	2.79858	0.697415	1.94165	4.82278	4.17845	3.66593	1.20833	2.41419	4.33085	2.02479	2.13057	4.74406	2.26245	3.39375	1.41169	0.973842	2.47444	6.29291	3.66174	1.33246	1.9179	3.54682	1.51159	3.14289	0.126307	0.0147417	7.3137	3.90411	2.11842	1.63598	1.55586	3.16764	1.13074	2.63421	1.31082	2.96693	1.34526
		RK:	0.619737	1.19592	0.726567	1.68441	0.883743	0.944774	2.50631	0.485061	1.58226	0.205449	1.08928	0.717419	0.607314	1.15752	1.53605	0.448531	0.398246	1.06271	0.916761	2.30438	0.841094	1.45387	1.13197	0.619412	1.17427	1.48968	1.02103	0.460597	2.09149	0.588324	3.66037	1.95064	0.896793	0.471342	2.07899	2.03372	0.601081	2.26127	2.42356	1.85083	1.50328	0.546719	0.666991	0.989289	0.405853	0.462155	0.656318
	Day 2, Mky N
		M:	3.32675	0.722664	1.27091	5.91084	4.26608	3.38491	10.0811	2.24085	1.2175	5.22104	3.05445	6.14986	2.38978	9.73951	1.87839	3.21335	4.31667	3.3764	4.08804	5.99335	0.684343	1.13096	3.31934	2.73168	2.24543	6.19727	8.66096	2.45099	5.59984	0.622773	3.78951	4.19717	3.79736	1.44422	1.99063	2.81257	3.69349	2.22161	1.39724	0.745637	4.30117	3.70471	4.50241	2.098	2.07301	4.13762	3.35218
		RK:	0.894038	1.88878	1.36429	1.39218	1.17235	0.854495	2.70143	2.22408	2.47237	1.4695	1.34993	0.302367	0.943576	2.04736	1.8143	1.40263	1.70093	1.27868	3.05778	1.66905	0.904473	1.44407	2.29953	0.763621	1.49936	0.584716	1.35631	0.371704	0.354027	0.852588	2.60614	1.72802	2.25008	1.01069	1.74641	2.30368	1.57459	2.74272	0.870634	0.947295	0.75923	0.676946	0.980727	1.33543	1.18121	2.52448	2.88336
		RN:	2.60993	2.41444	4.58184	0.928918	2.51533	1.40464	1.43534	1.16831	4.66023	1.97614	1.74119	1.22648	4.30925	3.96287	4.33523	2.92938	1.26311	2.36994	2.67864	1.30606	0.886006	3.64692	2.30786	4.57635	3.32854	1.68057	5.92942	0.938311	0.769623	1.79281	2.10673	2.43725	1.23555	1.46511	0.211177	2.04492	0.914404	5.47293	3.06445	1.9831	4.36291	1.53502	2.77321	0.595975	3.47544	2.53447	0.915734
		RK:	1.82932	0.890537	1.68982	0.503013	1.2559	2.03257	1.11385	0.991029	0.480471	1.16383	1.59429	0.805625	1.71617	1.79759	1.10211	1.56923	0.797116	2.42194	1.30011	0.99161	1.76592	0.780171	2.04052	1.78078	0.100156	0.184484	2.22137	2.09831	2.49605	0.676247	2.20497	2.57273	1.71486	1.23981	1.39683	0.220422	1.3778	0.602146	1.66202	1.20867	2.94152	1.74567	1.17642	1.13997	1.48454	1.94667	2.24506
		RN:	4.10923	1.44856	2.48577	2.38833	5.92513	1.09494	2.47543	2.91697	1.37609	1.48689	4.19995	1.17036	1.98071	2.11459	2.04207	1.75421	2.59645	1.77244	1.29165	2.44033	4.59797	1.92986	5.3981	1.61208	1.19104	1.69089	0.464602	1.95145	2.83437	2.50917	1.61334	3.16276	1.32263	5.27055	2.06118	1.29438	1.08977	2.00899	1.09196	2.1538	3.15576	2.09785	1.42801	5.24748	1.72907	1.78566	1.50601
[truncated: 290 more columns]

## Sheet: Fig3d
Top Panel
	Finger Trajectory
		Elapsed Time	0	0.05	0.1	0.15	0.2	0.25	0.3	0.35	0.4	0.45	0.5	0.55	0.6	0.65	0.7	0.75	0.8	0.85	0.9	0.95	1	1.05	1.1	1.15	1.2	1.25	1.3	1.35	1.4	1.45	1.5	1.55	1.6	1.65	1.7	1.75	1.8	1.85	1.9	1.95	2	2.05	2.1	2.15	2.2	2.25	2.3
		Index Finger	84.5234	86.7034	88.3524	89.2451	90.8203	91.9276	92.1399	92.1252	93.1506	93.4991	93.4521	93.3101	92.7987	92.3576	92.5959	92.3889	92.8432	93.5867	94.8065	95.7898	96.4187	96.7648	97.0438	96.8932	96.9966	96.063	94.478	93.2547	91.8522	90.5702	89.3253	88.4641	87.423	85.4818	84.6796	83.8581	82.4946	81.7436	81.8413	81.9883	82.4546	82.7101	83.5989	84.7914	85.6726	85.7455	85.5657
	Targets	Start Time	-2.34	0.508	1.655	4.403	6.502	9.3	10.847	13.645	16.943	18.891	20.24	21.237	25.085	28.684	29.931	32.979	35.477	40.826	42.724	46.172	48.02	48.818
		Stop Time	0.507	1.654	4.402	6.501	9.299	10.846	13.644	16.942	18.89	20.239	21.236	25.084	28.683	29.93	32.978	35.476	40.825	42.723	46.171	48.019	48.817	50.364
		Target Min	85.6493	83.3754	76.0895	87.9454	-4.20223	44.0217	17.1007	82.8337	36.4234	62.5422	84.6284	-5	79.4508	66.5506	59.335	83.3234	15.3273	39.2952	59.56	53.7588	58.8989	38.166
		Target Max	100.649	98.3754	91.0895	102.945	10.7978	59.0217	32.1007	97.8337	51.4234	77.5422	99.6284	10	94.4508	81.5506	74.335	98.3234	30.3273	54.2952	74.56	68.7588	73.8989	53.166
Bottom Panel
	Finger Trajectory
		Elapsed Time	0	0.05	0.1	0.15	0.2	0.25	0.3	0.35	0.4	0.45	0.5	0.55	0.6	0.65	0.7	0.75	0.8	0.85	0.9	0.95	1	1.05	1.1	1.15	1.2	1.25	1.3	1.35	1.4	1.45	1.5	1.55	1.6	1.65	1.7	1.75	1.8	1.85	1.9	1.95	2	2.05	2.1	2.15	2.2	2.25	2.3
		MRS Group	88.4662	87.2566	86.107	84.8848	83.792	82.0715	80.5515	79.7659	80.6596	82.154	83.1843	84.7954	86.3467	87.7613	88.869	89.3031	89.1272	88.2847	86.2738	82.8895	80.1904	77.5513	75.2524	73.251	71.7999	70.4715	68.8817	67.9902	67.6956	67.4702	67.3763	67.4503	67.7866	67.6835	68.4976	69.6084	71.0133	72.3834	73.1555	73.1791	72.3789	69.7932	66.3815	62.5557	59.5329	57.7405	56.469
	Targets	Start Time	-2.34	0.508	1.655	4.403	6.502	9.3	10.847	13.645	16.943	18.891	20.24	21.237	25.085	28.684	29.931	32.979	35.477	40.826	42.724	46.172	48.02	48.818
		Stop Time	0.507	1.654	4.402	6.501	9.299	10.846	13.644	16.942	18.89	20.239	21.236	25.084	28.683	29.93	32.978	35.476	40.825	42.723	46.171	48.019	48.817	50.364
		Target Min	75.8301	57.3671	44.4802	79.6721	36.0694	43.1081	0.872681	69.7584	64.4486	36.7113	44.2738	39.1525	86.9716	40.0286	91.4544	37.6258	30.2389	54.0698	64.2609	78.2281	77.5764	25.0145
		Target Max	90.8301	72.3671	59.4802	94.6721	51.0694	58.1081	15.8727	84.7584	79.4486	51.7113	59.2738	54.1525	101.972	55.0286	106.454	52.6258	45.2389	69.0698	79.2609	93.2281	92.5764	40.0145
[truncated: 954 more columns]

## Sheet: Fig3e
Top Panel
	Finger Trajectory
		Elapsed Time	0	0.05	0.1	0.15	0.2	0.25	0.3	0.35	0.4	0.45	0.5	0.55	0.6	0.65	0.7	0.75	0.8	0.85	0.9	0.95	1	1.05	1.1	1.15	1.2	1.25	1.3	1.35	1.4	1.45	1.5	1.55	1.6	1.65	1.7	1.75	1.8	1.85	1.9	1.95	2	2.05	2.1	2.15	2.2	2.25	2.3
		Index Finger	35.9176	36.7556	37.7618	38.1075	37.7594	37.7019	36.9059	36.3626	35.8954	35.7656	35.7953	38.7084	42.0053	44.1343	47.2928	51.5425	56.3982	60.7251	65.3534	67.0968	67.0408	68.4415	69.0538	71.1665	71.0993	70.273	68.8552	66.6386	65.712	66.0194	66.1345	66.5533	66.754	65.8809	65.3235	65.6429	63.6726	63.8289	66.1165	67.9627	68.7614	69.4032	69.2634	69.4055	68.5638	69.3624	72.3547
	Targets	Start Time	-2.622	0.426	1.574	5.172	6.22	8.618	10.116	11.214	13.012	15.26	17.058	19.506	20.954	23.052	24.15	25.948	27.196	30.394	31.442	32.79	33.438	35.486	36.834	38.082	39.83	42.328	43.576	44.674	45.822	47.17	49.018
		Stop Time	0.425	1.573	5.171	6.219	8.617	10.115	11.213	13.011	15.259	17.057	19.505	20.953	23.051	24.149	25.947	27.195	30.393	31.441	32.789	33.437	35.485	36.833	38.081	39.829	42.327	43.575	44.673	45.821	47.169	49.017	50.265
		Target Min	33.0546	56.7758	53.0238	44.5066	15.7238	4.90188	21.8971	76.1145	52.0897	75.8769	7.47779	45.3662	54.3356	88.6246	80.8714	4.94057	58.6031	32.957	10.999	30.7161	15.5484	84.7299	66.1747	5.64745	70.1228	49.2527	23.8671	58.3139	41.7728	85.4136	75.216
		Target Max	48.0546	71.7758	68.0238	59.5066	30.7238	19.9019	36.8971	91.1145	67.0897	90.8769	22.4778	60.3662	69.3356	103.625	95.8714	19.9406	73.6031	47.957	25.999	45.7161	30.5484	99.7299	81.1747	20.6475	85.1228	64.2527	38.8671	73.3139	56.7728	100.414	90.216
Bottom Panel
	Finger Trajectory
		Elapsed Time	0	0.05	0.1	0.15	0.2	0.25	0.3	0.35	0.4	0.45	0.5	0.55	0.6	0.65	0.7	0.75	0.8	0.85	0.9	0.95	1	1.05	1.1	1.15	1.2	1.25	1.3	1.35	1.4	1.45	1.5	1.55	1.6	1.65	1.7	1.75	1.8	1.85	1.9	1.95	2	2.05	2.1	2.15	2.2	2.25	2.3
		MRS Group	78.3933	79.6727	81.2889	81.2124	80.9778	80.3399	79.8683	79.5681	79.251	79.3991	79.7077	80.8571	82.7878	83.4748	83.8645	88.0628	92.7817	93.9203	94.6952	95.3136	94.3538	92.9243	86.7844	81.9248	78.5494	77.7651	77.4194	77.1283	77.3458	78.4811	79.3705	80.6662	82.1103	84.5099	86.0978	85.8876	82.8328	76.3248	70.0285	65.1364	60.8189	55.8196	52.0375	47.5622	40.4584	35.4225	32.132
	Targets	Start Time	-2.622	0.426	1.574	5.172	6.22	8.618	10.116	11.214	13.012	15.26	17.058	19.506	20.954	23.052	24.15	25.948	27.196	30.394	31.442	32.79	33.438	35.486	36.834	38.082	39.83	42.328	43.576	44.674	45.822	47.17	49.018
		Stop Time	0.425	1.573	5.171	6.219	8.617	10.115	11.213	13.011	15.259	17.057	19.505	20.953	23.051	24.149	25.947	27.195	30.393	31.441	32.789	33.437	35.485	36.833	38.081	39.829	42.327	43.575	44.673	45.821	47.169	49.017	50.265
		Target Min	72.1469	76.6504	6.07791	44.5089	56.196	16.6685	52.4461	44.4068	90.7409	74.867	55.3459	45.4134	10.2975	42.8677	83.0364	36.7554	80.8471	48.9176	58.2965	60.7492	8.7876	43.0769	33.5135	38.7854	26.1699	51.9402	39.553	37.5123	-5	52.1304	62.4569
		Target Max	87.1469	91.6504	21.0779	59.5089	71.196	31.6685	67.4461	59.4068	105.741	89.867	70.3459	60.4134	25.2975	57.8677	98.0364	51.7554	95.8471	63.9176	73.2965	75.7492	23.7876	58.0769	48.5135	53.7854	41.1699	66.9402	54.553	52.5123	10	67.1304	77.4569
[truncated: 954 more columns]

## Sheet: Fig4a
	Monkey N
		Time (ms)	0	50	100	150	200	250	300	350	400	450	500	550	600	650	700	750	800	850	900	950	1000	1050	1100	1150	1200	1250	1300	1350	1400	1450	1500	1550	1600	1650	1700	1750	1800	1850	1900	1950	2000
		Manipulandum	0.0661659	0.110663	0.139063	0.222697	1.00056	2.7493	3.19227	2.39088	1.24383	0.592255	0.474152	0.353051	0.405137	0.315169	0.278086	0.201939	0.195777	0.178377	0.152078	0.174843	0.146194	0.139938	0.147982	0.133425	0.130587	0.112312	0.0813515	0.0962504	0.101237	0.105602	0.087246	0.0614642	0.0714941	0.0446379	0.0540687	0.0446589	0.0342436	0.0393822	0.053163	0.045494	0.0129564
		Pos SEM	0.0774065	0.134086	0.164507	0.247173	1.08143	2.8905	3.33751	2.5072	1.33254	0.636091	0.51087	0.381204	0.440716	0.349918	0.305935	0.219298	0.215747	0.200793	0.168107	0.197607	0.162052	0.156949	0.166967	0.150478	0.14792	0.128756	0.0924669	0.114146	0.116419	0.122418	0.101843	0.0738231	0.0844205	0.0537381	0.0643219	0.0552265	0.0427045	0.0489189	0.06722	0.0589967	0.0179965
		Neg SEM	0.0549252	0.0872413	0.113619	0.198222	0.919691	2.60811	3.04703	2.27457	1.15511	0.54842	0.437435	0.324897	0.369558	0.280421	0.250236	0.18458	0.175808	0.155962	0.136049	0.15208	0.130336	0.122927	0.128997	0.116373	0.113254	0.0958671	0.0702362	0.0783549	0.0860549	0.0887862	0.0726494	0.0491053	0.0585678	0.0355376	0.0438154	0.0340914	0.0257827	0.0298455	0.0391061	0.0319913	0.00791625
		RN	0.106609	0.143523	0.249097	0.508097	0.956789	1.30057	1.34598	1.2783	1.15028	1.03662	0.863172	0.763544	0.671316	0.597638	0.552585	0.508369	0.431147	0.348095	0.331154	0.310028	0.289184	0.264905	0.265745	0.261664	0.232269	0.212463	0.194991	0.184915	0.177173	0.176338	0.160408	0.187405	0.19073	0.147706	0.140797	0.145627	0.119348	0.112434	0.11032	0.0972736	0.107419
		Pos SEM	0.113214	0.153906	0.265085	0.531729	0.992311	1.33725	1.38005	1.31248	1.18262	1.0655	0.890901	0.788113	0.695459	0.620693	0.575024	0.529142	0.450253	0.364445	0.34805	0.327586	0.304781	0.279654	0.281428	0.277489	0.247359	0.226632	0.208505	0.19873	0.190434	0.19078	0.173253	0.202582	0.207353	0.161001	0.154136	0.160522	0.131458	0.124723	0.122672	0.108448	0.119142
		Neg SEM	0.100003	0.133141	0.233108	0.484465	0.921267	1.26389	1.31191	1.24412	1.11795	1.00774	0.835443	0.738975	0.647173	0.574584	0.530146	0.487597	0.412041	0.331745	0.314258	0.29247	0.273587	0.250157	0.250062	0.24584	0.217179	0.198294	0.181477	0.1711	0.163912	0.161897	0.147564	0.172228	0.174106	0.134411	0.127458	0.130731	0.107239	0.100145	0.0979671	0.0860992	0.0956967
		NN	0.104823	0.11497	0.148413	0.254364	0.530962	0.856153	0.967246	1.00341	0.884461	0.821661	0.748923	0.70901	0.666449	0.636476	0.589884	0.563746	0.454602	0.438517	0.377054	0.331348	0.356353	0.304861	0.290024	0.276832	0.255099	0.241968	0.217547	0.20989	0.183721	0.190476	0.153955	0.154597	0.187611	0.162689	0.144286	0.129019	0.152866	0.134293	0.109812	0.106768	0.106005
		Pos SEM	0.11099	0.122457	0.157129	0.26907	0.557546	0.888657	1.00053	1.03506	0.91281	0.848359	0.77389	0.734041	0.691842	0.659912	0.61438	0.585951	0.475461	0.459885	0.395036	0.349056	0.373655	0.321242	0.307947	0.292848	0.270103	0.25787	0.232968	0.224715	0.197963	0.20436	0.166098	0.166574	0.204238	0.177287	0.157649	0.141474	0.169499	0.149266	0.122445	0.119195	0.119416
		Neg SEM	0.0986559	0.107483	0.139697	0.239658	0.504378	0.823649	0.93396	0.971764	0.856113	0.794962	0.723956	0.683979	0.641056	0.613041	0.565388	0.541541	0.433742	0.417149	0.359071	0.31364	0.339052	0.288479	0.272101	0.260816	0.240095	0.226067	0.202126	0.195065	0.169479	0.176591	0.141812	0.14262	0.170983	0.14809	0.130922	0.116565	0.136233	0.11932	0.097178	0.0943397	0.0925948
		RK	0.142347	0.150448	0.151438	0.171015	0.205928	0.27609	0.376005	0.472464	0.525307	0.554437	0.552137	0.552707	0.538615	0.515921	0.497248	0.477685	0.458667	0.427129	0.406482	0.384015	0.362671	0.350553	0.335463	0.322605	0.30379	0.300401	0.292137	0.280924	0.253442	0.236903	0.244968	0.222917	0.232906	0.222949	0.226672	0.22171	0.211648	0.207263	0.204248	0.166611	0.171416
		Pos SEM	0.150351	0.159028	0.160066	0.180717	0.216519	0.289208	0.392774	0.490305	0.544192	0.573741	0.569931	0.569247	0.554654	0.531653	0.512097	0.49306	0.47246	0.441442	0.420454	0.397046	0.375359	0.362853	0.347576	0.334459	0.316095	0.312949	0.303755	0.292378	0.264354	0.247909	0.25637	0.233495	0.244394	0.234841	0.238202	0.233313	0.223793	0.218827	0.216718	0.176117	0.182265
		Neg SEM	0.134342	0.141868	0.142811	0.161313	0.195338	0.262972	0.359237	0.454622	0.506422	0.535133	0.534344	0.536167	0.522576	0.500189	0.482399	0.46231	0.444875	0.412817	0.392509	0.370983	0.349983	0.338254	0.323349	0.310751	0.291485	0.287853	0.28052	0.26947	0.242531	0.225897	0.233566	0.212339	0.221418	0.211058	0.215141	0.210106	0.199502	0.1957	0.191777	0.157105	0.160567
	Monkey W
		Time (ms)	0	50	100	150	200	250	300	350	400	450	500	550	600	650	700	750	800	850	900	950	1000	1050	1100	1150	1200	1250	1300	1350	1400	1450	1500	1550	1600	1650	1700	1750	1800	1850	1900	1950	2000
		Manipulandum
		Mean	0.131737	0.126453	0.147975	0.136733	0.204723	0.561113	1.60903	2.19076	1.86952	1.47613	1.18604	0.901009	0.757701	0.569557	0.480654	0.550173	0.449847	0.377005	0.361883	0.353071	0.383935	0.299832	0.374714	0.374669	0.290379	0.342718	0.302517	0.341334	0.316027	0.301611	0.317804	0.274955	0.258412	0.210062	0.20844	0.274471	0.258682	0.262734	0.261116	0.261138	0.19335
		Pos SEM	0.154366	0.143793	0.175541	0.15559	0.229169	0.621713	1.72746	2.31996	1.99691	1.59238	1.27954	0.982617	0.836651	0.620506	0.534702	0.618114	0.49915	0.417376	0.392859	0.389242	0.423569	0.33064	0.410598	0.412435	0.32122	0.385779	0.334096	0.396122	0.351187	0.334653	0.360321	0.309699	0.286591	0.233088	0.232999	0.319788	0.297886	0.293345	0.290292	0.290869	0.222675
		Neg SEM	0.109107	0.109114	0.12041	0.117876	0.180278	0.500513	1.49059	2.06157	1.74213	1.35987	1.09253	0.819402	0.678751	0.518609	0.426607	0.482232	0.400544	0.336635	0.330907	0.3169	0.344301	0.269024	0.338831	0.336903	0.259539	0.299657	0.270939	0.286546	0.280867	0.268569	0.275288	0.240211	0.230233	0.187035	0.183881	0.229153	0.219479	0.232124	0.23194	0.231407	0.164026
		RN
		Mean	0.0880804	0.0989284	0.123971	0.188356	0.40338	0.63742	0.858486	0.942511	0.9341	0.85602	0.772054	0.713437	0.66757	0.609292	0.524912	0.436005	0.429167	0.395898	0.418607	0.361965	0.366849	0.358297	0.376456	0.326507	0.292569	0.279292	0.306089	0.307903	0.263282	0.241802	0.214214	0.200158	0.228383	0.199736	0.221529	0.209304	0.241783	0.208366	0.168589	0.14095	0.153784
		Pos SEM	0.095057	0.109762	0.137261	0.204721	0.43225	0.672781	0.896889	0.981198	0.975443	0.893918	0.811014	0.74944	0.703846	0.641932	0.555395	0.462176	0.455498	0.423208	0.446464	0.388838	0.393788	0.384935	0.405595	0.352387	0.316195	0.304108	0.331529	0.334653	0.288217	0.265602	0.237298	0.222001	0.250845	0.221019	0.24585	0.232514	0.268003	0.232283	0.188321	0.159956	0.171973
		Neg SEM	0.0811037	0.0880949	0.11068	0.171991	0.374511	0.602059	0.820083	0.903824	0.892756	0.818123	0.733095	0.677434	0.631295	0.576652	0.494429	0.409834	0.402836	0.368587	0.39075	0.335093	0.339911	0.331658	0.347317	0.300627	0.268942	0.254476	0.280649	0.281153	0.238347	0.218001	0.19113	0.178315	0.205921	0.178453	0.197207	0.186093	0.215563	0.184449	0.148856	0.121943	0.135596
		NN
		Mean	0.170562	0.177872	0.180123	0.217688	0.277724	0.52446	0.680683	0.747545	0.759382	0.746142	0.667588	0.69387	0.606637	0.568089	0.564401	0.560655	0.50143	0.501425	0.441508	0.416086	0.457646	0.474635	0.448462	0.39916	0.414014	0.423765	0.377918	0.359585	0.355528	0.337232	0.327312	0.32826	0.320997	0.313415	0.261205	0.303886	0.29767	0.272817	0.243688	0.284401	0.262576
		Pos SEM	0.185412	0.193486	0.193972	0.235571	0.302972	0.565056	0.724513	0.786767	0.797611	0.78338	0.711846	0.737975	0.642767	0.603113	0.596149	0.596166	0.536303	0.532969	0.472407	0.449934	0.493008	0.511863	0.48035	0.423913	0.444628	0.453162	0.40872	0.388031	0.382983	0.363786	0.355373	0.357203	0.348401	0.33861	0.28442	0.333726	0.328473	0.300463	0.267053	0.311937	0.290514
		Neg SEM	0.155712	0.162259	0.166274	0.199805	0.252476	0.483864	0.636852	0.708324	0.721154	0.708904	0.62333	0.649765	0.570507	0.533065	0.532653	0.525145	0.466558	0.469881	0.410608	0.382238	0.422283	0.437407	0.416575	0.374407	0.383401	0.394368	0.347117	0.331138	0.328073	0.310678	0.299251	0.299316	0.293593	0.28822	0.23799	0.274047	0.266866	0.245171	0.220323	0.256864	0.234638
		RK
		Mean	0.140854	0.149744	0.163651	0.147399	0.124033	0.146311	0.19666	0.244799	0.291745	0.317092	0.33759	0.345525	0.350611	0.351227	0.3495	0.366093	0.385702	0.376258	0.351904	0.359142	0.334025	0.347244	0.318782	0.324803	0.286045	0.296738	0.297406	0.272914	0.268726	0.278273	0.262475	0.267857	0.268816	0.222421	0.230261	0.220582	0.215616	0.199733	0.192342	0.213641	0.209
		Pos SEM	0.15477	0.16592	0.179624	0.160651	0.136153	0.159285	0.213978	0.268093	0.317887	0.346934	0.370037	0.37715	0.382784	0.383733	0.383506	0.40113	0.4246	0.412052	0.380761	0.391506	0.361126	0.375022	0.343937	0.350871	0.313434	0.326458	0.321543	0.297949	0.293506	0.300899	0.284732	0.291036	0.297096	0.241549	0.25538	0.240892	0.236833	0.218184	0.211823	0.233909	0.228192
		Neg SEM	0.126939	0.133568	0.147678	0.134147	0.111913	0.133337	0.179342	0.221505	0.265603	0.28725	0.305143	0.313899	0.318437	0.318722	0.315495	0.331056	0.346805	0.340464	0.323047	0.326779	0.306925	0.319465	0.293626	0.298734	0.258655	0.267018	0.27327	0.247878	0.243946	0.255647	0.240219	0.244678	0.240536	0.203294	0.205142	0.200272	0.194399	0.181281	0.17286	0.193372	0.189807

[truncated: 5 more sheets: Fig4b, Fig5b, Fig5c, Fig6b, Fig6c]
